# Supplementary material for: Classification of truck-involved crash severity: Dealing with missing, imbalanced, and high dimensional safety data
Source: PLoS One. 2023 Mar 22;18(3):e0281901. doi: 10.1371/journal.pone.0281901 (PMC10032500; doi:10.1371/journal.pone.0281901)
Supplement: S1 File — (ZIP) [file pone.0281901.s001.zip]

Archive with 3 entries (3 files):
- formats.sas7bcat
- TIFA_2010.sas7bdat
- TIFA_Codebook2010.pdf
